# Supplementary material for: AAV-Vectored Expression of the Vascular Normalizing Agents 3TSR and Fc3TSR, and the Anti-Angiogenic Bevacizumab Extends Survival in a Murine Model of End-Stage Epithelial Ovarian Carcinoma
Source: Biomedicines. 2022 Feb 2;10(2):362. doi: 10.3390/biomedicines10020362 (PMC8962366; doi:10.3390/biomedicines10020362)
Supplement: Supplementary file 1 [file biomedicines-10-00362-s001.zip]

Archive with 1 entries (1 files):
- biomedicines-1519023-supplementary.pdf
